# Supplementary material for: Structural basis for the type I-F Cas8-HNH system
Source: EMBO J. 2024 Sep 9;43(20):4656–67. doi: 10.1038/s44318-024-00229-8 (PMC11480323; doi:10.1038/s44318-024-00229-8)
Supplement: Supplementary file 4 — Source data Fig. 3 [file 44318_2024_229_MOESM4_ESM.zip]

Archive with 6 entries (3 files):
- Figure 3/3C/
- Figure 3/3C/3C.tif
- Figure 3/3D/
- Figure 3/3D/3D.tif
- Figure 3/3E/
- Figure 3/3E/3E.tif
