# Supplementary material for: Structural basis for the type I-F Cas8-HNH system
Source: EMBO J. 2024 Sep 9;43(20):4656–67. doi: 10.1038/s44318-024-00229-8 (PMC11480323; doi:10.1038/s44318-024-00229-8)
Supplement: Supplementary file 6 — Source data Fig. 5 [file 44318_2024_229_MOESM6_ESM.zip]

Archive with 2 entries (1 files):
- Figure 5/5D/
- Figure 5/5D/5D.tif
